# Supplementary material for: Design and Preparation a New Composite Hydrophilic/Hydrophobic Membrane for Desalination by Pervaporation
Source: Membranes (Basel). 2023 Jun 13;13(6):599. doi: 10.3390/membranes13060599 (PMC10301471; doi:10.3390/membranes13060599)
Supplement: Supplementary file 1 [file membranes-13-00599-s001.zip]

Archive with 1 entries (1 files):
- membranes-2391949-supplementary.pdf
